# Supplementary material for: Effects of a One Year Reusable Contraceptive Vaginal Ring on Vaginal Microflora and the Risk of Vaginal Infection: An Open-Label Prospective Evaluation
Source: PLoS One. 2015 Aug 12;10(8):e0134460. doi: 10.1371/journal.pone.0134460 (PMC4534458; doi:10.1371/journal.pone.0134460)
Supplement: S1 Dataset — Microbiology substudy disposition.xpt. Microbiology substudy examination.xpt. Microbiology sub study vital signs.xpt. Microbiology and main study vaginal AEs.xpt. (ZIP) [file pone.0134460.s002.zip]

Archive with 11 entries (10 files):
- demo.xpt
- __MACOSX/
- __MACOSX/._demo.xpt
- disp.xpt
- __MACOSX/._disp.xpt
- microex.xpt
- __MACOSX/._microex.xpt
- microvs.xpt
- __MACOSX/._microvs.xpt
- Vaginal Adverse Events.xpt
- __MACOSX/._Vaginal Adverse Events.xpt
